# Supplementary material for: Link N Directly Targets IL-1β to Suppress Inflammation and Regulate Sensory Pain in Intervertebral Disc Degeneration
Source: Biomolecules. 2025 Apr 19;15(4):603. doi: 10.3390/biom15040603 (PMC12024905; doi:10.3390/biom15040603)
Supplement: Supplementary file 1 [file biomolecules-15-00603-s001.zip]

Archive with 10 entries (10 files):
- biomolecules-3547674-original image-Western Blot.pdf
- biomolecules-3547674-supplementary.pdf
- Figure S1.jpg
- Figure S2.jpg
- Figure S3.jpg
- Figure S4.jpg
- Figure S5.jpg
- Figure S6.jpg
- Figure S7.jpg
- Figure S8.jpg
